# Supplementary material for: Waste Point Identification of Frying Oil Based on Gas Chromatography–Ion Mobility Spectrometry (GC-IMS)
Source: Molecules. 2024 Aug 22;29(16):3979. doi: 10.3390/molecules29163979 (PMC11357186; doi:10.3390/molecules29163979)
Supplement: Supplementary file 1 [file molecules-29-03979-s001.zip]

Archive with 1 entries (1 files):
- molecules-3140145-supplementary.pdf
